# Supplementary material for: Proteomic Analysis of Chinook Salmon (Oncorhynchus tshawytscha) Ovarian Fluid
Source: PLoS One. 2014 Aug 4;9(8):e104155. doi: 10.1371/journal.pone.0104155 (PMC4121310; doi:10.1371/journal.pone.0104155)
Supplement: Table S3 — List of significant protein identifications with gene ontology annotations based on the AgBase v2.00 database. (XLSX) [file pone.0104155.s003.xlsx]

## Sheet: Sheet1
Table S3: List of significant protein identifications with gene ontology annotations based on the AgBase v2.00 database.
Results of protein identification							BLAST search results		Gene ontology annotations (biological processes)
Accession	Protein group	Sequence database	Identified peptides	SEQUEST protein score	Amanda protein score	Mascot protein score	BLAST hit ID	BLAST hit protein	GO pathway
11613556	complement component C3-3 [Oncorhynchus mykiss]	Teleostei AA sequences	2	11.1037	405.878	78.3033	F1QV29_DANRE	Uncharacterized protein	response to chemical stimulus
116875789	uncharacterized protein LOC768289 [Danio rerio]	Teleostei AA sequences	3	21.4878	216.026	197.556	Q9PWD8_DANRE	Uncharacterized protein	cell migration involved in gastrulation
149850246	vitellogenin A [Mugil cephalus]	Teleostei AA sequences	8	159.422	5807.47	1300.41	Q90YN8_DANRE	Vitellogenin 1	response to chemical stimulus
149850246									response to estradiol stimulus
149850246									response to estrogen stimulus
149850246									response to xenobiotic stimulus
149850246	Chain A, The Refined Crystal Structure Of Lysozyme From The Rainbow Trout (Oncorhynchus Mykiss)	Teleostei AA sequences	4	32.7884	1063.68	397.41	NO BLAST HIT
158132196	choriogenin L [Oncorhynchus masou]	Teleostei AA sequences	7	65.9652	2221.44	578.021	NO BLAST HIT
164422325	C1q-like adipose specific protein [Oncorhynchus masou formosanus]	Teleostei AA sequences	3	20.1231	757.642	334.158	B0BLV9_DANRE	Si:rp71-1g18.3 protein	negative regulation of apoptotic process
164422325									negative regulation of cysteine-type endopeptidase activity involved in apoptotic process
164422325									defense response to bacterium
164422325									blood vessel morphogenesis
164422325									negative regulation of mitotic cell cycle
1703722	vitellogenin [Oncorhynchus mykiss]	Teleostei AA sequences	15	430.541	16338	3690.8	Q90YN8_DANRE	Vitellogenin 1	response to chemical stimulus
1703722									response to estradiol stimulus
1703722									response to estrogen stimulus
1703722									response to xenobiotic stimulus
1848139	hemopexin-like protein [Oncorhynchus mykiss]	Teleostei AA sequences	7	49.8647	1865.96	334.393	HEMO_DANRE	Hemopexin	response to chemical stimulus
185132376	cathepsin D precursor [Oncorhynchus mykiss]	Teleostei AA sequences	2	11.8497	330.51	91.2768	CATD_CHIHA	Cathepsin D	proteolysis
185132754	oocyte protease inhibitor-2 precursor [Oncorhynchus mykiss]	Teleostei AA sequences	2	1.58845		56.29	Q9PUT2_DANRE	Uncharacterized protein	inner ear development
185132754									neuromast development
185134024	alpha-globin I [Oncorhynchus mykiss]	Teleostei AA sequences	6	83.4708	2480.93	596.619	HBA_DANRE	Hemoglobin subunit alpha	response to hypoxia
185134733	matrix metalloproteinase-9 precursor [Oncorhynchus mykiss]	Teleostei AA sequences	3	24.9406	976.069	238.421	Q7T317_DANRE	Matrix metalloproteinase 9	response to bacterium
185134733									positive regulation of granuloma formation
185135469	UPF0762 protein C6orf58 homolog precursor [Oncorhynchus mykiss]	Teleostei AA sequences	5	51.9803	1447.81	477.714	E7FDA8_DANRE	Uncharacterized protein	digestive system development
185135469									liver development
185135584	coagulation factor II precursor [Oncorhynchus mykiss]	Teleostei AA sequences	4	28.2818	1040.62	328.602	E7FAN5_DANRE	Uncharacterized protein	blood coagulation
185135614	toxin-1 precursor [Oncorhynchus mykiss]	Teleostei AA sequences	3	10.1341	452.754	97.35	NO BLAST HIT
185135626	complement component 4 precursor [Oncorhynchus mykiss]	Teleostei AA sequences	8	61.5236	2275.84	463.875	F1QV29_DANRE	Uncharacterized protein	response to chemical stimulus
185136278	antithrombin protein precursor [Salmo salar]	Teleostei AA sequences	2	2.61789	130.774	71.8767	Q8AYE3_DANRE	Serine (Or cysteine) proteinase inhibitor, clade C (Antithrombin), member 1	response to chemical stimulus
189528831	PREDICTED: pregnancy zone protein [Danio rerio]	Teleostei AA sequences	3	30.3078	951.522	223.864	A0JMP8_DANRE	A2ml protein	liver development
219689036	vitellogenin [Oncorhynchus keta]	Teleostei AA sequences	13	158.651	6011.07	890.291	Q1MTC4_DANRE	Uncharacterized protein	response to estradiol stimulus
224613258	Myeloperoxidase precursor [Salmo salar]	Teleostei AA sequences	2	8.68138	313.685	84.339	Q7SZR3_DANRE	Mpx protein	regulation of hydrogen peroxide metabolic process
224613258									response to bacterium
224613330	Fibronectin [Salmo salar]	Teleostei AA sequences	18	178.514	5830.68	1157.5	Q58XP5_DANRE	Fibronectin 1b	somitogenesis
238231539	mannan-binding lectin H2 precursor [Oncorhynchus mykiss]	Teleostei AA sequences	6	49.2188	2014.81	534.348	COL11_DANRE	Collectin-11	developmental process
238231539									neural crest cell migration
257799027	hemoglobin beta 1 [Gadus morhua]	Teleostei AA sequences	2	14.0025	344.75	82.0633	HBB2_PSEUR	Hemoglobin subunit beta-2	oxygen transport
261348431	zona pellucida/egg shell precursor C [Salmo salar]	Teleostei AA sequences	3	30.5384	1108.89	253.927	Q90YL6_DANRE	Uncharacterized protein	cartilage development
291190538	Extracellular matrix protein 1 precursor [Salmo salar]	Teleostei AA sequences	2	5.48929	334.727	117.538	NO BLAST HIT
29150218	vitellogenin A [Oncorhynchus tshawytscha]	Teleostei AA sequences	19	1225.18	44276	8738.67	Q90YN8_DANRE	Vitellogenin 1	response to xenobiotic stimulus
29150218									response to chemical stimulus
29150218									response to estradiol stimulus
29150218									response to estrogen stimulus
295419235	serum albumin 1 protein [Oncorhynchus mykiss]	Teleostei AA sequences	12	163.196	6675.49	1664.36	NO BLAST HIT
3123011	RecName: Full=Vitellogenin; Short=VTG; Contains: RecName: Full=Lipovitellin I; Short=LVI; Contains: RecName: Full=Phosvitin; Short=PV; Contains: RecName: Full=Lipovitellin II; Short=LVII; Flags: Precursor	Teleostei AA sequences	89	5674.97	207539	42233.6	Q1MTC4_DANRE	Uncharacterized protein	response to estradiol stimulus
323650254	histone h2a.x [Perca flavescens]	Teleostei AA sequences	2		512.226	136.227	H2AX_DANRE	Histone H2A.x	response to DNA damage stimulus
336087809	fibrinogen beta chain precursor [Plecoglossus altivelis]	Teleostei AA sequences	2	7.49077		27.75	B0UXH5_DANRE	Uncharacterized protein	angiogenesis
348504232	PREDICTED: hypothetical protein LOC100698729 [Oreochromis niloticus]	Teleostei AA sequences	2	5.1879	348.085	60.32	Q75ZI3_DANRE	Dermacan	intramembranous ossification
348504232									skeletal system development
374463510	beta-actin [Onychostoma macrolepis]	Teleostei AA sequences	9	142.698	4500.53	991.28	Q6XNL8_DANRE	Uncharacterized protein	embryonic heart tube development
391353196	vitellogenin A [Gadus chalcogrammus]	Teleostei AA sequences	5	93.8263	2775.03	459.048	Q1MTC4_DANRE	Uncharacterized protein	response to estradiol stimulus
391353202	vitellogenin [Salvelinus leucomaenis]	Teleostei AA sequences	38	3241.03	119557	25227.6	Q1MTC4_DANRE	Uncharacterized protein	response to estradiol stimulus
391353204	phosvitinless vitellogenin [Salvelinus leucomaenis]	Teleostei AA sequences	4	44.8754	2035.93	450.826	Q9DFT9_DANRE	Vitellogenin 3	response to chemical stimulus
39645432	Krt5 protein [Danio rerio]	Teleostei AA sequences	6	14.1585	651.623	157.358	F1QV31_DANRE	Uncharacterized protein	fin regeneration
40548576	zona pellucida protein gamma [Salvelinus alpinus]	Teleostei AA sequences	6	50.9182	1971.29	453.065	NO BLAST HIT
410932539	PREDICTED: histone H3.2-like [Takifugu rubripes]	Teleostei AA sequences	3	11.3768	223.783	40.19	Q803J6_DANRE	Uncharacterized protein	epiboly involved in gastrulation with mouth forming second
410932539									response to hypoxia
431608	complement component C3, partial [Oncorhynchus mykiss]	Teleostei AA sequences	12	63.076	2344.93	653.72	F1QV29_DANRE	Uncharacterized protein	response to chemical stimulus
432957860	PREDICTED: receptor-type tyrosine-protein phosphatase F-like, partial [Oryzias latipes]	Teleostei AA sequences	2	12.7855	384.906	135.22	Q8AY67_DANRE	Neogenin	nervous system development
432957860									neural tube formation
432957860									somitogenesis
442565950	immunoglobulin mu A2 heavy chain secreted form, partial [Salvelinus alpinus]	Teleostei AA sequences	2	19.0993	707.171	125.766	Q8HWF3_DANRE	Major histocompatibility complex class I UFA gene	response to bacterium
47118110	vitellogenin 2, partial [Salvelinus alpinus]	Teleostei AA sequences	11	77.9389	1970.99	347.927	Q1MTC4_DANRE	Uncharacterized protein	response to estradiol stimulus
47230600	unnamed protein product [Tetraodon nigroviridis]	Teleostei AA sequences	3	20.2212	763.701	179.804	B3DGZ1_DANRE	Fn1 protein	embryonic heart tube development
47230600									somite specification
47230600									somitogenesis
47230600									heart morphogenesis
47230600									cell-cell adhesion
47230600									establishment of epithelial cell apical/basal polarity
47230600									endocardial cell differentiation
498949201	PREDICTED: fibronectin-like isoform X2 [Maylandia zebra]	Teleostei AA sequences	4	5.25149	330.199	103.24	B3DGZ1_DANRE	Fn1 protein	somitogenesis
498949201									cell-cell adhesion
498949201									embryonic heart tube development
498949201									endocardial cell differentiation
498949201									establishment of epithelial cell apical/basal polarity
498949201									heart morphogenesis
498949201									somite specification
511514504	keratin, partial [Clarias batrachus]	Teleostei AA sequences	2	10.1991	129.553	70.0226	Q9PWD8_DANRE	Uncharacterized protein	cell migration involved in gastrulation
51949771	fibronectin 1b [Danio rerio]	Teleostei AA sequences	3	15.3357	789.507	102.292	Q58XP5_DANRE	Fibronectin 1b	somitogenesis
526253032	trout C-polysaccharide binding protein 2 precursor [Oncorhynchus mykiss]	Teleostei AA sequences	2	3.86625	144.652	61.52	F1QXE9_DANRE	Uncharacterized protein	response to bacterium
545757	cystatin=cysteine proteinase inhibitor [Oncorhynchus keta=chum salmon, pituitary glands, Peptide, 111 aa]	Teleostei AA sequences	4	45.5302	1531.71	456.001	NO BLAST HIT
58428938	beta-actin, partial [Siniperca chuatsi]	Teleostei AA sequences	4	67.8988	2644.2	621.647	Q9PTR4_DANRE	Alpha-cardiac actin	atrioventricular canal development
58428938									endocardial cushion formation
58428938									endocardial cushion morphogenesis
62241078	vitellogenin [Verasper moseri]	Teleostei AA sequences	14	322.213	12770.3	2622.4	Q1MTC4_DANRE	Uncharacterized protein	response to estradiol stimulus
755800	unnamed protein product [Oncorhynchus mykiss]	Teleostei AA sequences	8	52.5118	2119.49	496.244	B8A565_DANRE	Uncharacterized protein	response to chemical stimulus
9246816	transferrin [Oncorhynchus tshawytscha]	Teleostei AA sequences	50	920.268	31374.3	6678.83	Q6IMF9_DANRE	Transferrin	response to bacterium
95931876	serum albumin [Oncorhynchus mykiss]	Teleostei AA sequences	9	44.0663	1967.05	329.161	B2BWH4_DANRE	Rabaptin-5	cilium assembly
11095755	cysteine proteinase [Oncorhynchus mykiss]	Teleostei AA sequences	2		275.205	39.23	F1R7B3_DANRE	Uncharacterized protein	NO PATHWAY ANNOTATION; localization: extracellular region
185132771	apolipoprotein A-I-1 precursor [Oncorhynchus mykiss]	Teleostei AA sequences	31	705.239	23150.6	5493.95	APOA1_DANRE	Apolipoprotein A-I	NO PATHWAY ANNOTATION; localization: extracellular region
185132822	apolipoprotein A-I-2 precursor [Oncorhynchus mykiss]	Teleostei AA sequences	15	85.2129	2969.59	506.628	APOA1_DANRE	Apolipoprotein A-I	NO PATHWAY ANNOTATION; localization: extracellular region
212420009	sex hormone-binding globulin alpha [Oncorhynchus tshawytscha]	Teleostei AA sequences	13	103.866	3024.37	715.377	Q64HD0_DANRE	Uncharacterized protein	NO PATHWAY ANNOTATION; function: steroid binding
212420009									NO PATHWAY ANNOTATION; function: androgen binding
213512936	Apolipoprotein A-I precursor [Salmo salar]	Teleostei AA sequences	14	65.6356	2199.91	566.519	APOA1_DANRE	Apolipoprotein A-I	NO PATHWAY ANNOTATION; localization: extracellular region
238231551	decorin precursor [Oncorhynchus mykiss]	Teleostei AA sequences	2	15.8743	592.789	140.19	Q5RI45_DANRE	Uncharacterized protein	NO PATHWAY ANNOTATION; function: protein binding
311812832	unnamed protein product [Danio rerio]	Teleostei AA sequences	10	52.1089	1691.12	518.462	H2B3_DANRE	Histone H2B 3	NO PATHWAY ANNOTATION; localization: nuclear chromatin
400364966	cobalamin-binding protein, partial [Oncorhynchus mykiss]	Teleostei AA sequences	2	13.7417	415.256	93.5533	Q6PG35_DANRE	Si:ch211-102c2.6 protein	NO PATHWAY ANNOTATION; function: cobalamin binding
225704384	Hemoglobin subunit beta-4 [Oncorhynchus mykiss]	Teleostei AA sequences	256	83.11	88.51	88.51	Q1RM32_DANRE	Ba1 globin	response to hypoxia
225703790	Hemoglobin subunit beta-1 [Oncorhynchus mykiss]	Teleostei AA sequences	203	62.59	61.9	68.71	Q1RM32_DANRE	Ba1 globin	response to hypoxia
122515	RecName: Full=Hemoglobin subunit beta-1; AltName: Full=Beta-1-globin; AltName: Full=Hemoglobin beta-1 chain; AltName: Full=Hemoglobin beta-I chain	Teleostei AA sequences	194	69.86	69.18	76.03	Q1RM32_DANRE	Ba1 globin	response to hypoxia
185132174	alpha-1-antiproteinase-like protein precursor [Oncorhynchus mykiss]	Teleostei AA sequences	182	35.92	34.04	37.79	Q6P5I9_DANRE	Serpina1 protein	NO GO ANNOTATION AVAILABLE
185132509	serum albumin 1 precursor [Salmo salar]	Teleostei AA sequences	193	30.76	29.93	32.4			NO GO ANNOTATION AVAILABLE
185133494	simple type II keratin K8b (S2) [Oncorhynchus mykiss]	Teleostei AA sequences	44	8.01	6.7	6.7	F1QV31_DANRE	Uncharacterized protein	fin regeneration
213511078	Angiotensinogen precursor [Salmo salar]	Teleostei AA sequences	27	13.07	13.07	13.07	Q8AYE3_DANRE	Serine (Or cysteine) proteinase inhibitor, clade C (Antithrombin), member 1	response to chemical stimulus
224613492	Fatty acyl-CoA hydrolase precursor, medium chain [Salmo salar]	Teleostei AA sequences	16	9.89	7.37	9.89	ACES_DANRE	Acetylcholinesterase	response to amphetamine
224613492									acetylcholine catabolic process
224613492									neuromuscular junction development
224613492									myofibril assembly
224613492									response to chemical stimulus
224613492									response to ethanol
224613492									neuron development
224613492									regulation of synapse structure and activity
52219192	peptidyl-prolyl cis-trans isomerase FKBP2 precursor [Danio rerio]	Teleostei AA sequences	12	21.43	21.43	21.43	Q7ZZA3_DANRE	Peptidyl-prolyl cis-trans isomerase	response to chemical stimulus
228069369	ubiquitin [Oncorhynchus tshawytscha]	Teleostei AA sequences	15	43.28	56.72	70.15	UHRF1_DANRE	E3 ubiquitin-protein ligase UHRF1	lens development in camera-type eye
228069369									lens development in camera-type eye
228069369									lens development in camera-type eye
228069369									maintenance of DNA methylation
228069369									organ regeneration
326664656	PREDICTED: tubulin beta-2 chain-like [Danio rerio]	Teleostei AA sequences	6	9.62	9.62	9.62	Q6NWK7_DANRE	Uncharacterized protein	optic nerve formation
326664656									optic nerve formation
326664656									negative regulation of apoptotic process
326664656									negative regulation of apoptotic process
111551870	CU065574 AGENAE Rainbow trout normalized testis library (tcbi) Oncorhynchus mykiss cDNA clone tcbi0052.k.12 5', mRNA sequence	EST sequences	11			1515.9	BT073152	Oncorhynchus mykiss clone omyk-evn-514-365 Hemoglobin subunit	NO GO ANNOTATION AVAILABLE
111554256	CU067959 AGENAE Rainbow trout multi-tissues library (tcce) Oncorhynchus mykiss cDNA clone tcce0008.n.24 3', mRNA sequence	EST sequences	3			66.7567	NO BLAST HIT
111557377	CU064091 AGENAE Rainbow trout normalized testis library (tcbi) Oncorhynchus mykiss cDNA clone tcbi0047.c.02 5', mRNA sequence	EST sequences	3			192.374	BT073992	Oncorhynchus mykiss clone omyk-evo-507-033 Tissue factor pathway	epidermis development
112256158	CU070677 AGENAE Rainbow trout multi-tissues library (tcce) Oncorhynchus mykiss cDNA clone tcad0007.n.03 3', mRNA sequence	EST sequences	3			161.244	AF005026	AF005026 Salvelinus fontinalis serine protease-like protein mRNA, complete	interaction with symbiont
112257477	CU071967 AGENAE Rainbow trout multi-tissues library (tcce) Oncorhynchus mykiss cDNA clone tcba0011.p.22 3', mRNA sequence	EST sequences	4			265.45	NO BLAST HIT
113717329	BX863898 tcba Oncorhynchus mykiss cDNA clone tcba0017.c.14 5prim, mRNA sequence	EST sequences	2			115.815	BT075317	Osmerus mordax clone omor-eva-514-163 Corticosteroid-binding	NO GO ANNOTATION AVAILABLE
113955737	AM397601 Salmo salar liver parr / smolt Salmo salar cDNA clone liv_stb_B4F08, mRNA sequence	EST sequences	3			55.0287	NM_001123692	Salmo salar serum albumin 2 (LOC100136922), mRNA	NO GO ANNOTATION AVAILABLE
115290715	AM402867 Salmo salar liver Parr Salmo salar cDNA clone liv_ali_L5H9, mRNA sequence	EST sequences	4			220.123	NO BLAST HIT
117822751	EST_ssal_evf_4402 ssalevf mixed_tissue Salmo salar cDNA Salmo salar cDNA clone ssal_evf_504_075_fwd 5', mRNA sequence	EST sequences	3			744.233	BT058864	Salmo salar clone ssal-rgf-508-371 Epithelial cadherin precursor	adherens junction maintenance
117822751									cell migration involved in gastrulation
117822751									cell-cell adhesion
117822751									cell-cell adhesion involved in mesendodermal cell migration
117822751									ectoderm development
117822751									epiboly involved in gastrulation with mouth forming second
117822751									gastrulation with mouth forming second
117822751									germ cell migration
117822751									neural tube formation
117822751									neuron migration
125568187	EST_otsh_evc_683 otshevc mixed_tissue Oncorhynchus tshawytscha cDNA Oncorhynchus tshawytscha cDNA clone otsh_evc_004_097_fwd 3', mRNA sequence	EST sequences	2			44.88	XM_003458948	PREDICTED: Oreochromis niloticus ceruloplasmin (ferroxidase)	response to bacterium
125588811	EST_otsh_evc_1962 otshevc mixed_tissue Oncorhynchus tshawytscha cDNA Oncorhynchus tshawytscha cDNA clone otsh_evc_006_138_fwd 3', mRNA sequence	EST sequences	3			171.734	AY870259	Oncorhynchus mykiss clone 24 immunoglobulin mu heavy chain secretory	NO GO ANNOTATION AVAILABLE
125607274	EST_otsh_evc_3934 otshevc mixed_tissue Oncorhynchus tshawytscha cDNA Oncorhynchus tshawytscha cDNA clone otsh_evc_010_051_fwd 3', mRNA sequence	EST sequences	7			512.585	NM_001140334	Salmo salar Pigment epithelium-derived factor (pedf), mRNA	NO GO ANNOTATION AVAILABLE
125609351	EST_otsh_rgd_282 otshrgd mixed_tissue Oncorhynchus tshawytscha cDNA Oncorhynchus tshawytscha cDNA clone otsh_rgd_001_179_rev 5', mRNA sequence	EST sequences	5			302.347	FJ890357	Oncorhynchus tshawytscha beta actin mRNA, complete cds	embryonic heart tube development
125611332	EST_otsh_rgd_2263 otshrgd mixed_tissue Oncorhynchus tshawytscha cDNA Oncorhynchus tshawytscha cDNA clone otsh_rgd_004_276_rev 5', mRNA sequence	EST sequences	2			95.8187	NM_001124370	Oncorhynchus mykiss matrix metalloproteinase 9 (mmp9), mRNA	positive regulation of granuloma formation
125611332									response to bacterium
125611387	EST_otsh_rgd_2318 otshrgd mixed_tissue Oncorhynchus tshawytscha cDNA Oncorhynchus tshawytscha cDNA clone otsh_rgd_004_309_rev 5', mRNA sequence	EST sequences	2			350.376	BT048412	Salmo salar clone ssal-evf-509-193 Latexin putative mRNA, complete	NO GO ANNOTATION AVAILABLE
125611818	EST_otsh_rgd_2749 otshrgd mixed_tissue Oncorhynchus tshawytscha cDNA Oncorhynchus tshawytscha cDNA clone otsh_rgd_005_214_rev 5', mRNA sequence	EST sequences	6			790.616	BT073146	Oncorhynchus mykiss clone omyk-evn-513-171 Hemoglobin subunit	response to hypoxia
125612869	EST_otsh_rgd_3800 otshrgd mixed_tissue Oncorhynchus tshawytscha cDNA Oncorhynchus tshawytscha cDNA clone otsh_rgd_007_134_rev 5', mRNA sequence	EST sequences	11			1664.85	EU302520	Oncorhynchus masou formosanus beta-globin mRNA, complete cds	NO GO ANNOTATION AVAILABLE
125614115	EST_otsh_rgd_5046 otshrgd mixed_tissue Oncorhynchus tshawytscha cDNA Oncorhynchus tshawytscha cDNA clone otsh_rgd_009_216_rev 5', mRNA sequence	EST sequences	5			285.519	NM_001160480	Oncorhynchus mykiss mannan-binding lectin H2 (LOC100301642),	developmental process
125614115									neural crest cell migration
125614187	EST_otsh_rgd_5118 otshrgd mixed_tissue Oncorhynchus tshawytscha cDNA Oncorhynchus tshawytscha cDNA clone otsh_rgd_009_263_rev 5', mRNA sequence	EST sequences	9			858.765	NM_001140334	Salmo salar Pigment epithelium-derived factor (pedf), mRNA	NO GO ANNOTATION AVAILABLE
126016327	BX073092 AGENAE Rainbow trout multi-tissues library (tcaa) Oncorhynchus mykiss cDNA clone tcaa0001.e.04 5prim, mRNA sequence	EST sequences	8			982.777	NM_001123665	Salmo salar serum albumin 1 (alb1), mRNA	NO GO ANNOTATION AVAILABLE
126016995	BX082237 AGENAE Rainbow trout normalized multi-tissues library (tcac) Oncorhynchus mykiss cDNA clone tcac0001.c.10 5prim, mRNA sequence	EST sequences	8			1301.81	NM_001161448	Oncorhynchus mykiss apolipoprotein A-II (apoa2), mRNA	embryo development
126016995									epiboly involved in gastrulation with mouth forming second
126016995									nuclear division
126018559	BX305036 tcay Oncorhynchus mykiss cDNA clone tcay0013.c.16 5prim, mRNA sequence	EST sequences	2			99.781	BT075317	Osmerus mordax clone omor-eva-514-163 Corticosteroid-binding	NO GO ANNOTATION AVAILABLE
126019996	BX861128 tcba Oncorhynchus mykiss cDNA clone tcba0018.d.05 5prim, mRNA sequence	EST sequences	2			89.693	BC139634	Danio rerio milk fat globule-EGF factor 8 protein, like, mRNA	blood coagulation
13904680	RTL00085 Rainbow Trout Liver Lambda Zap II Vector library Oncorhynchus mykiss cDNA 5' similar to fibrinogen gamma chain precursor, mRNA sequence	EST sequences	2			234.894	CR647853	Tetraodon nigroviridis full-length cDNA	NO GO ANNOTATION AVAILABLE
151517448	EST_oner_rge_722569 onerrge mixed_tissue Oncorhynchus nerka cDNA Oncorhynchus nerka cDNA clone oner_rge_10_361_fwd 3', mRNA sequence	EST sequences	7			416.594	BT046865	Salmo salar clone ssal-rgb2-509-175 Hemoglobin subunit alpha-4	response to hypoxia
151521777	EST_oner_rge_730415 onerrge mixed_tissue Oncorhynchus nerka cDNA Oncorhynchus nerka cDNA clone oner_rge_507_335_rev 5', mRNA sequence	EST sequences	3			94.1141	AF005026	AF005026 Salvelinus fontinalis serine protease-like protein mRNA, complete	interaction with symbiont
151531452	EST_sfon_evi_748797 sfonevi mixed_tissue Salvelinus fontinalis cDNA Salvelinus fontinalis cDNA clone sfon_evi_506_189_fwd 5', mRNA sequence	EST sequences	4			317.062	AB568270	Salvelinus leucomaenis Vg mRNA for vitellogenin, complete cds	NO GO ANNOTATION AVAILABLE
151531453	EST_sfon_evi_749181 sfonevi mixed_tissue Salvelinus fontinalis cDNA Salvelinus fontinalis cDNA clone sfon_evi_506_189_rev 3', mRNA sequence	EST sequences	6			391.838	AY600083	Salvelinus alpinus vitellogenin 1 mRNA, partial cds	response to estradiol stimulus
15280993	EST00522 Atlantic salmon Lambda Zap Express liver cDNA library Salmo salar cDNA clone LRR4-f01 5' similar to Unidentified, mRNA sequence	EST sequences	3			282.949	BT079195	Esox lucius clone eluc-evq-523-018 Kininogen-1 precursor putative	bone mineralization
15845858	SS1-0369 Atlantic Salmon spleen Salmo salar cDNA clone SS1-0369 similar to Alpha hemoglobin (HbA), mRNA sequence	EST sequences	7			497.074	BT050340	Salmo salar clone ssal-rgf-528-118 Hemoglobin subunit alpha-4	response to hypoxia
189221855	okis_FCE_L3-11.G07 Coho salmon ZAP Express ovarian library Oncorhynchus kisutch cDNA, mRNA sequence	EST sequences	5			189.028	NO BLAST HIT
189227855	okis_FCE_L3-5.H02 Coho salmon ZAP Express ovarian library Oncorhynchus kisutch cDNA, mRNA sequence	EST sequences	7			405.099	BT058900	Salmo salar clone ssal-rgf-512-155 Hemoglobin subunit alpha-4	response to hypoxia
189229719	okis_GA0099.F09 Coho salmon ZAP Express ovarian library Oncorhynchus kisutch cDNA, mRNA sequence	EST sequences	5			415.32	BT072217	Salmo salar clone ssal-rgf-517-106 Fibronectin putative mRNA,	somitogenesis
213065578	EST_ssal_rgf_840807 ssalrgf mixed_tissue full-length Salmo salar cDNA Salmo salar cDNA clone ssal_rgf_507_327 5', mRNA sequence	EST sequences	4			116.282	XM_002190414	PREDICTED: Taeniopygia guttata alpha-2-macroglobulin-like 1 (A2ML1),	NO GO ANNOTATION AVAILABLE
213068890	EST_ssal_rgf_842916 ssalrgf mixed_tissue full-length Salmo salar cDNA Salmo salar cDNA clone ssal_rgf_516_132 5', mRNA sequence	EST sequences	5			217.331	AB159511	Silurus asotus fn1 mRNA for fibronectin, complete cds	somitogenesis
213081519	EST_ssal_rgf_863449 ssalrgf mixed_tissue full-length Salmo salar cDNA Salmo salar cDNA clone ssal_rgf_527_121 5', mRNA sequence	EST sequences	6			453.739	XM_003977015	PREDICTED: Takifugu rubripes alpha-2-macroglobulin-like protein	NO GO ANNOTATION AVAILABLE
213087199	EST_ssal_rgf_868854 ssalrgf mixed_tissue full-length Salmo salar cDNA Salmo salar cDNA clone ssal_rgf_539_150 5', mRNA sequence	EST sequences	7			274.792	BT072217	Salmo salar clone ssal-rgf-517-106 Fibronectin putative mRNA,	somitogenesis
223559237	EST_ssal_rgg_1026541 ssalrgg mixed_tissue full-length Salmo salar cDNA Salmo salar cDNA clone ssal_rgg_503_013 3', mRNA sequence	EST sequences	3			121.029	BT060170	Salmo salar clone ssal-rgh-507-109 Hemoglobin subunit alpha-4	response to hypoxia
223559806	EST_ssal_rgg_1027126 ssalrgg mixed_tissue full-length Salmo salar cDNA Salmo salar cDNA clone ssal_rgg_502_214 5', mRNA sequence	EST sequences	2			425.434	BT060054	Salmo salar clone ssal-rgg-518-286 Hemoglobin subunit alpha putative	response to hypoxia
223561950	EST_ssal_rgg_1095769 ssalrgg mixed_tissue full-length Salmo salar cDNA Salmo salar cDNA clone ssal_rgg_507_121 3', mRNA sequence	EST sequences	9			1392.46	BT060011	Salmo salar clone ssal-rgg-516-147 Hemoglobin subunit beta putative	NO GO ANNOTATION AVAILABLE
223561965	EST_ssal_rgg_1097316 ssalrgg mixed_tissue full-length Salmo salar cDNA Salmo salar cDNA clone ssal_rgg_507_132 5', mRNA sequence	EST sequences	6			561.003	BT046986	Salmo salar clone ssal-evf-569-174 Ubiquitin putative mRNA, complete	NO GO ANNOTATION AVAILABLE
223563942	EST_ssal_rgg_1025949 ssalrgg mixed_tissue full-length Salmo salar cDNA Salmo salar cDNA clone ssal_rgg_505_189 5', mRNA sequence	EST sequences	3			103.399	BT060187	Salmo salar clone ssal-rgh-508-058 Hemoglobin subunit beta-1	NO GO ANNOTATION AVAILABLE
223565303	EST_ssal_rgg_1102003 ssalrgg mixed_tissue full-length Salmo salar cDNA Salmo salar cDNA clone ssal_rgg_519_211 3', mRNA sequence	EST sequences	10			751.989	BT060187	Salmo salar clone ssal-rgh-508-058 Hemoglobin subunit beta-1	NO GO ANNOTATION AVAILABLE
223572455	EST_ssal_rgh_1045952 ssalrgh mixed_tissue full-length Salmo salar cDNA Salmo salar cDNA clone ssal_rgh_503_224 3', mRNA sequence	EST sequences	2			115.384	BT060187	Salmo salar clone ssal-rgh-508-058 Hemoglobin subunit beta-1	NO GO ANNOTATION AVAILABLE
226922560	FP324577 Rainbow trout multi-tissues library (resequencing) (tccn) Oncorhynchus mykiss cDNA clone tcbk0078.b.19 5', mRNA sequence	EST sequences	4			750.833	BT060428	Salmo salar clone ssal-rgh-520-198 Metalloproteinase inhibitor	NO GO ANNOTATION AVAILABLE
24590954	676519 NCCCWA 1RT Oncorhynchus mykiss cDNA clone 1RT90A16_C_A08 5', mRNA sequence	EST sequences	2			117.998	XM_003458948	PREDICTED: Oreochromis niloticus ceruloplasmin (ferroxidase)	response to bacterium
24592915	678914 NCCCWA 1RT Oncorhynchus mykiss cDNA clone 1RT92B05_B_A03 5', mRNA sequence	EST sequences	3			234.467	BT079195	Esox lucius clone eluc-evq-523-018 Kininogen-1 precursor putative	bone mineralization
24592915									notochord morphogenesis
24592915									skeletal system development
24599841	626405 NCCCWA 1RT Oncorhynchus mykiss cDNA clone 1RT78L11_B_F06 5', mRNA sequence	EST sequences	11			965.458	NM_001123692	Salmo salar serum albumin 2 (LOC100136922), mRNA	NO GO ANNOTATION AVAILABLE
24665055	634673 NCCCWA 1RT Oncorhynchus mykiss cDNA clone 1RT67N18_D_G09 5', mRNA sequence	EST sequences	3			624.522	BT058864	Salmo salar clone ssal-rgf-508-371 Epithelial cadherin precursor	adherens junction maintenance
24665055									cell migration involved in gastrulation
24665055									cell-cell adhesion
24665055									cell-cell adhesion involved in mesendodermal cell migration
24665055									ectoderm development
24665055									epiboly involved in gastrulation with mouth forming second
24665055									gastrulation with mouth forming second
24665055									germ cell migration
24665055									neural tube formation
24665055									neuron migration
24665605	634844 NCCCWA 1RT Oncorhynchus mykiss cDNA clone 1RT3J23_B_E12 5', mRNA sequence	EST sequences	2			130.504	NO BLAST HIT
24677559	642515 NCCCWA 1RT Oncorhynchus mykiss cDNA clone 1RT35I13_A_E07 5', mRNA sequence	EST sequences	7			416.359	NM_001123665	Salmo salar serum albumin 1 (alb1), mRNA	NO GO ANNOTATION AVAILABLE
24690006	648323 NCCCWA 1RT Oncorhynchus mykiss cDNA clone 1RT16C01_A_B01 5', mRNA sequence	EST sequences	2			156.203	XM_004483170	PREDICTED: Dasypus novemcinctus fibronectin 1 (FN1), mRNA	NO GO ANNOTATION AVAILABLE
24691898	649539 NCCCWA 1RT Oncorhynchus mykiss cDNA clone 1RT17M10_C_G05 5', mRNA sequence	EST sequences	3			108.544	NO BLAST HIT
24709983	665181 NCCCWA 1RT Oncorhynchus mykiss cDNA clone 1RT137N12_D_G06 5', mRNA sequence	EST sequences	2			39.88	XR_177492	PREDICTED: Oryzias latipes alpha-2-macroglobulin-like (LOC101160335),	NO GO ANNOTATION AVAILABLE
265666119	111408.FE1.S_G11 Subtractive ovarian libraries from fed and fasted coho salmon (14 wk) Oncorhynchus kisutch cDNA, mRNA sequence	EST sequences	3			74.798	XM_005169233	PREDICTED: Danio rerio versican b (vcanb), transcript variant	NO GO ANNOTATION AVAILABLE
265666526	111408.FA3.S_G09 Subtractive ovarian libraries from fed and fasted coho salmon (14 wk) Oncorhynchus kisutch cDNA, mRNA sequence	EST sequences	2			100.734	NO BLAST HIT
29296179	otshchml004066 Oncorhynchus tshawytscha mixed_tissue Oncorhynchus tshawytscha cDNA, mRNA sequence	EST sequences	3			85.6621	AF223387	AF223387 Salvelinus fontinalis ovarian cysteine protease inhibitor (OCPI)	inner ear development
29296179									neuromast development
29296422	otshchml007037 Oncorhynchus tshawytscha mixed_tissue Oncorhynchus tshawytscha cDNA, mRNA sequence	EST sequences	11			847.874	NM_001160555	Oncorhynchus mykiss Hemoglobin subunit beta-1 (hbb1), mRNA	NO GO ANNOTATION AVAILABLE
29296504	otshchmh001035 Oncorhynchus tshawytscha mixed_tissue Oncorhynchus tshawytscha cDNA, mRNA sequence	EST sequences	2			204.623	NO BLAST HIT
29307685	omykrbna504108 Oncorhynchus mykiss Chilliwack River steelhead whole Oncorhynchus mykiss cDNA, mRNA sequence	EST sequences	6			1264.59	NM_001161448	Oncorhynchus mykiss apolipoprotein A-II (apoa2), mRNA	embryo development
29307685									epiboly involved in gastrulation with mouth forming second
29307685									nuclear division
29316471	ssalplnb503242_rev gut Salmo salar cDNA, mRNA sequence	EST sequences	2			334.594	BT058864	Salmo salar clone ssal-rgf-508-371 Epithelial cadherin precursor	adherens junction maintenance
29316471									cell migration involved in gastrulation
29316471									cell-cell adhesion
29316471									cell-cell adhesion involved in mesendodermal cell migration
29316471									ectoderm development
29316471									epiboly involved in gastrulation with mouth forming second
29316471									gastrulation with mouth forming second
29316471									germ cell migration
29316471									neural tube formation
29316471									neuron migration
40541690	EST00874 Atlantic salmon Lambda Zap Express ovary cDNA library Salmo salar cDNA clone oyr_002_b03 5' similar to Alpha-2-microglobulin-1, BAA85038, mRNA sequence	EST sequences	3			277.774	NO BLAST HIT
40541793	EST00977 Atlantic salmon Lambda Zap Express ovary cDNA library Salmo salar cDNA clone oyr_008_c10 5' similar to Alpha-2-microglubulin-1, BAA85038, mRNA sequence	EST sequences	2			62.2654	NO BLAST HIT
45318861	SGP161142 Atlantic salmon Liver cDNA library Salmo salar cDNA clone L4-0758 5', mRNA sequence	EST sequences	2			64.143	AF281339	Oncorhynchus mykiss hemopexin-like protein variant 1 mRNA, partial	response to chemical stimulus
45319200	SGP161490 Atlantic salmon Liver cDNA library Salmo salar cDNA clone L4-1167 5', mRNA sequence	EST sequences	7			527.946	NM_001124397	Oncorhynchus mykiss alpha-1-antiproteinase-like protein (antiprot1),	NO GO ANNOTATION AVAILABLE
45319290	SGP161583 Atlantic salmon Liver cDNA library Salmo salar cDNA clone L4-1268 5', mRNA sequence	EST sequences	2			51.341	NO BLAST HIT
56979426	1347658 NCCCWA 10RT#3 Oncorhynchus mykiss cDNA clone 10RT#3_132E16 5', mRNA sequence	EST sequences	3			271.169	NO BLAST HIT
56997141	1279890 NCCCWA 03RT Oncorhynchus mykiss cDNA clone 03RT110M07 3', mRNA sequence	EST sequences	9			423.374	NM_001123692	Salmo salar serum albumin 2 (LOC100136922), mRNA	NO GO ANNOTATION AVAILABLE
57010172	1294150 NCCCWA 03RT Oncorhynchus mykiss cDNA clone 03RT131H21 3', mRNA sequence	EST sequences	3			71.503	NO BLAST HIT
57115411	ccluwtbl013027_0 Coregonus clupeaformis head Coregonus clupeaformis cDNA, mRNA sequence	EST sequences	10			1438.49	BT073152	Oncorhynchus mykiss clone omyk-evn-514-365 Hemoglobin subunit	NO GO ANNOTATION AVAILABLE
57121596	ssalrgb519019_rev_0 mixed_tissue Salmo salar cDNA, mRNA sequence	EST sequences	9			11784.3	AB568270	Salvelinus leucomaenis Vg mRNA for vitellogenin, complete cds	NO GO ANNOTATION AVAILABLE
60383416	1327202 NCCCWA 09RT Oncorhynchus mykiss cDNA clone 09RT02B11 3', mRNA sequence	EST sequences	2			85.4273	NO BLAST HIT
63084948	CR943583 Rainbow trout liver SSH library forward from salinity stress (rtrlbz) Oncorhynchus mykiss cDNA clone rtrlbzb02g02 5prim, mRNA sequence	EST sequences	3			236.866	NM_001124265	Oncorhynchus mykiss precerebellin-like protein (cblnl), mRNA	blood vessel morphogenesis
63084948									defense response to bacterium
63084948									negative regulation of apoptotic process
63084948									negative regulation of cysteine-type endopeptidase activity involved in apoptotic process
63084948									negative regulation of mitotic cell cycle
63085050	CR943685 Rainbow trout liver SSH library forward from salinity stress (rtrlbz) Oncorhynchus mykiss cDNA clone rtrlbzb01d07 5prim, mRNA sequence	EST sequences	3			310.729	NM_001124265	Oncorhynchus mykiss precerebellin-like protein (cblnl), mRNA	blood vessel morphogenesis
63085050									defense response to bacterium
63085050									negative regulation of apoptotic process
63085050									negative regulation of cysteine-type endopeptidase activity involved in apoptotic process
63085050									negative regulation of mitotic cell cycle
84208976	SGP303939 Atlantic salmon Gills II cDNA library Salmo salar cDNA clone SS0196A02 5', mRNA sequence	EST sequences	5			181.558	BT059981	Salmo salar clone ssal-rgg-514-236 Hemoglobin subunit alpha-4	response to hypoxia
85037725	EST_ssal_rgb2_30322 rgb2 Salmo salar cDNA clone ssal_rgb2_549_070_rev 5', mRNA sequence	EST sequences	3			242.189	AB568270	Salvelinus leucomaenis Vg mRNA for vitellogenin, complete cds	NO GO ANNOTATION AVAILABLE
85051834	EST_ssal_rgb2_44431 rgb2 Salmo salar cDNA clone ssal_rgb2_571_374_rev 5', mRNA sequence	EST sequences	4			301.449	AB568270	Salvelinus leucomaenis Vg mRNA for vitellogenin, complete cds	NO GO ANNOTATION AVAILABLE
89764671	EST_ssal_plnb_4284 ssalplnb mixed_tissue Salmo salar cDNA Salmo salar cDNA clone ssal_plnb_024_047_rev 5', mRNA sequence	EST sequences	2			84.4487	BT059558	Salmo salar clone ssal-rgf-509-170 Keratin, type II cytoskeletal	NO GO ANNOTATION AVAILABLE
90049598	BX078542 AGENAE Rainbow trout normalized multi-tissues library (tcad) Oncorhynchus mykiss cDNA clone tcad0006.k.16 5prim, mRNA sequence	EST sequences	2			118.651	BT060428	Salmo salar clone ssal-rgh-520-198 Metalloproteinase inhibitor	NO GO ANNOTATION AVAILABLE
90051106	BX078755 AGENAE Rainbow trout normalized multi-tissues library (tcad) Oncorhynchus mykiss cDNA clone tcad0008.i.12 5prim, mRNA sequence	EST sequences	8			542.956	AY600083	Salvelinus alpinus vitellogenin 1 mRNA, partial cds	response to estradiol stimulus
90061380	BX879209 tcbk Oncorhynchus mykiss cDNA clone tcbk0040.b.04 5prim, mRNA sequence	EST sequences	2			164.977	XM_004075787	PREDICTED: Oryzias latipes alpha-2-macroglobulin-like protein	NO GO ANNOTATION AVAILABLE
90066008	BX911362 tcbk Oncorhynchus mykiss cDNA clone tcbk0069.g.07 5prim, mRNA sequence	EST sequences	4			77.0751	U18486	STU18486 Salmo trutta fibrinogen mRNA, partial cds	angiogenesis
90066766	BX879531 tcbk Oncorhynchus mykiss cDNA clone tcbk0056.f.09 5prim, mRNA sequence	EST sequences	9			297.858	NO BLAST HIT
90066848	BX884859 tcbk Oncorhynchus mykiss cDNA clone tcbk0032.b.13 5prim, mRNA sequence	EST sequences	9			436.741	NM_001160555	Oncorhynchus mykiss Hemoglobin subunit beta-1 (hbb1), mRNA	NO GO ANNOTATION AVAILABLE
90067972	BX879818 tcbk Oncorhynchus mykiss cDNA clone tcbk0058.e.12 5prim, mRNA sequence	EST sequences	2			71.063	NO BLAST HIT
90093969	BX865042 tcba Oncorhynchus mykiss cDNA clone tcba0025.m.05 5prim, mRNA sequence	EST sequences	2			43.23	NO BLAST HIT
90120049	BX081120 AGENAE Rainbow trout normalized multi-tissues library (tcad) Oncorhynchus mykiss cDNA clone tcad0009.n.23 5prim, mRNA sequence	EST sequences	7			357.191	BT072217	Salmo salar clone ssal-rgf-517-106 Fibronectin putative mRNA,	somitogenesis
90166253	BX083712 AGENAE Rainbow trout normalized multi-tissues library (tcac) Oncorhynchus mykiss cDNA clone tcac0004.e.11 5prim, mRNA sequence	EST sequences	3			104.069	XM_002712772	PREDICTED: Oryctolagus cuniculus ovostatin 2-like (LOC100348825),	liver development
90168770	BX862207 tcba Oncorhynchus mykiss cDNA clone tcba0010.c.15 5prim, mRNA sequence	EST sequences	4			582.879	NO BLAST HIT
90168879	BX872290 tcbk Oncorhynchus mykiss cDNA clone tcbk0008.j.23 5prim, mRNA sequence	EST sequences	2			149.513	BT073992	Oncorhynchus mykiss clone omyk-evo-507-033 Tissue factor pathway	epidermis development
90168879									neutrophil chemotaxis
90171543	BX862649 tcba Oncorhynchus mykiss cDNA clone tcba0011.j.24 5prim, mRNA sequence	EST sequences	3			262.554	KC765140	Oplegnathus fasciatus f-type lectin 3 mRNA, complete cds	NO GO ANNOTATION AVAILABLE
90173769	BX075649 AGENAE Rainbow trout normalized multi-tissues library (tcad) Oncorhynchus mykiss cDNA clone tcad0003.f.19 5prim, mRNA sequence	EST sequences	9			417.144	NM_001123692	Salmo salar serum albumin 2 (LOC100136922), mRNA	NO GO ANNOTATION AVAILABLE
112254425	CU073620 AGENAE Rainbow trout multi-tissues library (tcce) Oncorhynchus mykiss cDNA clone tcbk0044.d.16 3', mRNA sequence	EST sequences	5			147.291	BT047203	Salmo salar clone ssal-plnb-024-379 Nattectin precursor putative	NO PATHWAY ANNOTATION; function: protein binding
114216295	CR370813 AGENAE Rainbow trout normalized testis library (tcbi) Oncorhynchus mykiss cDNA clone tcbi0021.l.15 5', mRNA sequence	EST sequences	3			280.768	BT125535	Salmo salar clone ssal-evf-530-292 Lipocalin precursor putative	NO PATHWAY ANNOTATION; function: retinoic acid binding
114216295									NO PATHWAY ANNOTATION; function: prostaglandin-D synthase activity
125568552	EST_otsh_evc_975 otshevc mixed_tissue Oncorhynchus tshawytscha cDNA Oncorhynchus tshawytscha cDNA clone otsh_evc_004_249_rev 5', mRNA sequence	EST sequences	5			605.754	AJ550229	Salvelinus alpinus mRNA for cystein inhibitor protein (salarin	NO PATHWAY ANNOTATION; localization: extracellular region
125611469	EST_otsh_rgd_2400 otshrgd mixed_tissue Oncorhynchus tshawytscha cDNA Oncorhynchus tshawytscha cDNA clone otsh_rgd_004_361_rev 5', mRNA sequence	EST sequences	8			343.729	NM_001124346	Oncorhynchus mykiss apolipoprotein E (apoe), mRNA	NO PATHWAY ANNOTATION; localization: extracellular region
125611502	EST_otsh_rgd_2433 otshrgd mixed_tissue Oncorhynchus tshawytscha cDNA Oncorhynchus tshawytscha cDNA clone otsh_rgd_004_382_rev 5', mRNA sequence	EST sequences	6			229.118	NM_001124346	Oncorhynchus mykiss apolipoprotein E (apoe), mRNA	NO PATHWAY ANNOTATION; localization: extracellular region
213129487	EST_omyk_evo_820552 omykevo WBC Oncorhynchus mykiss cDNA Oncorhynchus mykiss cDNA clone omyk_evo_506_136 3', mRNA sequence	EST sequences	3			331.192	NM_001140779	Salmo salar Cathepsin M (catm), mRNA	NO PATHWAY ANNOTATION; localization: extracellular region
24669602	636460 NCCCWA 1RT Oncorhynchus mykiss cDNA clone 1RT119G19_A_D10 5', mRNA sequence	EST sequences	23			2761.75	NM_001124247	Oncorhynchus mykiss apolipoprotein A-I-1 (apoa-i-1), mRNA	NO PATHWAY ANNOTATION; localization: extracellular region
77575356	14892 EMB Oncorhynchus mykiss cDNA clone 115RT_006A12 5', mRNA sequence	EST sequences	2			194.378	NM_001124247	Oncorhynchus mykiss apolipoprotein A-I-1 (apoa-i-1), mRNA	NO PATHWAY ANNOTATION; localization: extracellular region
90096634	BX865385 tcba Oncorhynchus mykiss cDNA clone tcba0023.n.03 5prim, mRNA sequence	EST sequences	4			352.094	DQ141327	Morone chrysops FBP32II precursor, mRNA, complete cds	NO PATHWAY ANNOTATION; function: fucose binding
90096634									NO PATHWAY ANNOTATION; function: carbohydrate binding
90096634									NO PATHWAY ANNOTATION; localization: extracellular space
90149212	BX910375 tcbk Oncorhynchus mykiss cDNA clone tcbk0070.p.09 5prim, mRNA sequence	EST sequences	5			85.4056	BT047203	Salmo salar clone ssal-plnb-024-379 Nattectin precursor putative	NO PATHWAY ANNOTATION; function: protein binding
